# Supplementary material for: Two are better than one: HPoxBS - hairpin oxidative bisulfite sequencing
Source: Nucleic Acids Res. 2018 Jun 15;46(15):e88. doi: 10.1093/nar/gky422 (PMC6125676; doi:10.1093/nar/gky422)
Supplement: Supplementary Data [file gky422_supplemental_files.zip]

Archive with 2 entries (2 files):
- supplement.HPoxBS.pdf
- TestDataSet_PGCs.zip
